# Supplementary material for: Cone-beam computed tomography investigation of middle mesial canals and isthmuses in mandibular first molars in a Chinese population
Source: BMC Oral Health. 2020 May 8;20:135. doi: 10.1186/s12903-020-01126-2 (PMC7206827; doi:10.1186/s12903-020-01126-2)
Supplement: Supplementary file 1 — Additional file 1. Raw data. [file 12903_2020_1126_MOESM1_ESM.xlsx]

## Sheet: 牙位 
组统计
	牙位	个案数	平均值	标准 偏差
是否存在辖区	36	167	0.62	0.486	103.54
	46	190	0.55	0.499	104.5
独立样本检验
		莱文方差等同性检验		平均值等同性 t 检验
		F	显著性	t	自由度	Sig.（双尾）	平均值差值	标准误差差值	差值 95% 置信区间
									下限	上限
是否存在辖区	假定等方差	6.616	0.011	1.342	355	0.181	0.07	0.052	-0.033	0.173
	不假定等方差			1.344	351.176	0.18	0.07	0.052	-0.033	0.173

## Sheet: 性别
组统计
	性别	个案数	平均值	标准 偏差
是否存在辖区	男	173	0.6	0.492
	女	184	0.58	0.496
独立样本检验
		莱文方差等同性检验		平均值等同性 t 检验
		F	显著性	t	自由度	Sig.（双尾）	平均值差值	标准误差差值	差值 95% 置信区间
									下限	上限
是否存在辖区	假定等方差	0.542	0.462	0.369	355	0.713	0.019	0.052	-0.084	0.122
	不假定等方差			0.369	353.922	0.712	0.019	0.052	-0.084	0.122

## Sheet: total
numbering	age ranges	position	number of root	number of root canal	number of root canal in mesial root	presence of distol-lingual root	presence of isthmus	cervical third	middle third	apical third	type	upper edge position of MM or isthmus	lower edge position of MM or isthmus	length	type of MM
1	～19	36	2	4	3	0	1								3
2	～19	36	2	4	3	0	1								3
3	～19	36	2	4	3	0	1								2
4	～19	36	2	4	3	0	1								2
5	～19	46	2	5	3	0	1								2
6	～19	46	2	4	3	0	1								2
7	～19	36	2	5	3	0	1								2
8	～19	46	2	5	3	0	1								2
9	～19	36	2	4	3	0	1								1
10	～19	36	2	4	3	0	1								1
11	～19	46	2	4	3	0	1								1
12	～19	36	2	3	2	0	1	1	0	0	4	0	2.56	2.56	0
13	～19	36	3	4	2	1	1	1	1	1	1	0	9.8	9.8	0
14	～19	46	3	4	2	1	1	1	1	1	1	0	11	11	0
15	～19	36	3	4	2	1	1	1	0	0	4	0	2.31	2.31	0
16	～19	46	2	3	2	0	1	1	0	1	3			6.69	0	0/8.14	2.52/12.31
17	～19	46	2	3	2	0	1	1	0	1	3			5.76	0	0/6.23	2.12/9.87
18	～19	46	2	3	2	0	1	1	1	1	1	0	13.63	13.63	0
19	～19	36	3	4	2	1	1	1	1	1	1			6.7	0	0/9	4.7/11
20	～19	46	3	4	2	1	1	0	0	1	6	6.1	8.4	2.3	0
21	～19	46	2	3	2	0	1	0	1	1	5	3.25	10.34	7.09	0
22	～19	46	3	4	2	1	1	1	0	0	4	0	1.92	1.92	0
23	～19	46	2	4	2	0	1	1	0	0	4	0	2.17	2.17	0
24	～19	36	2	3	2	0	1	1	1	0	2	0	7.16	7.16	0
25	～19	46	3	4	2	1	1	1	1	1	1	0	11.4	11.4	0
26	～19	36	2	4	2	0	1	1	0	0	4	0	2.05	2.05	0
27	～19	46	2	3	2	0	1	0	0	1	6	6.9	9.8	2.9	0
28	～19	36	2	3	2	0	1	1	1	0	2	0	4.9	4.9	0
29	20～39	36	3	4	2	1	1	1	1	1	1	0	9.23	9.23	0
30	20～39	36	2	3	2	0	1	1	1	1	1	0	9.97	9.97	0
31	20～39	46	2	3	2	0	1	1	0	0	4	0	2.53	2.53	0
32	20～39	36	2	4	2	0	1	1	0	0	4	0	1.3	1.3	0
33	20～39	46	2	3	2	0	1	1	0	0	4	0	3.65	3.65	0
34	20～39	46	2	3	2	0	1	1	0	0	4	0	1.36	1.36	0
35	20～39	46	2	3	2	0	1	1	0	0	4	0	1.43	1.43	0
36	20～39	36	2	3	2	0	1	1	0	0	4	0	1.18	1.18	0
37	20～39	36	2	3	2	0	1	1	0	1	3			5.19	0	0/6.80	1.77/10.22
38	20～39	36	2	3	2	0	1	0	0	1	6	6.96	8.34	1.38	0
39	20～39	46	2	3	2	0	1	1	0	0	4	0	2.16	2.16	0
40	20～39	36	2	3	2	0	1	1	0	0	4	0	3.12	3.12	0
41	20～39	36	2	3	2	0	1	1	0	0	4	0	2	2	0
42	20～39	46	2	3	2	0	1	1	0	0	4	0	4.41	4.41	0
43	20～39	36	3	4	2	1	1	1	1	1	1	0	8.3	8.3	0
44	20～39	36	2	3	2	0	1	0	0	1	6	6.61	10.53	3.92	0
45	20～39	36	2	3	2	0	1	1	0	0	4	0	2.71	2.71	0
46	20～39	36	2	3	2	0	1	0	0	1	6	6.19	9.12	2.93	0
47	20～39	36	2	3	2	0	1	1	0	0	4	0	2.32	2.32	0
48	20～39	46	2	3	2	0	1	1	1	0	2	0	7.2	7.2	0
49	20～39	36	2	4	2	0	1	1	0	0	4	0	2.3	2.3	0
50	20～39	36	2	3	2	0	1	1	0	0	4	0	2.69	2.69	0
51	20～39	36	2	3	2	0	1	1	0	1	3			6.91	0	0/7.96	2.53/12.34
52	20～39	46	2	3	2	0	1	1	1	1	1	0	11.54	11.54	0
53	20～39	36	2	3	2	0	1	1	0	0	4	0	2.1	2.1	0
54	20～39	36	2	3	2	0	1	1	0	0	4	0	1.24	1.24	0
55	20～39	36	2	3	2	0	1	1	0	1	3			5.6	0	0/5.1	2.3/8.4
56	20～39	46	2	3	2	0	1	1	1	0	2	0	5.39	5.39	0
57	20～39	36	2	3	2	0	1	0	0	1	6	7.48	13.77	6.29	0
58	20～39	46	2	3	2	0	1	1	0	0	4	0	1.57	1.57	0
59	20～39	46	2	3	2	0	1	1	0	0	4	0	2.23	2.23	0
60	20～39	36	2	3	2	0	1	1	0	0	4	0	2.03	2.03	0
61	20～39	36	2	3	2	0	1	1	0	0	4	0	2	2	0
62	20～39	46	2	3	2	0	1	1	0	0	4	0	3.31	3.31	0
63	20～39	46	2	3	2	0	1	1	0	0	4	0	2.78	2.78	0
64	20～39	36	2	3	2	0	1	1	1	0	2	0	6.12	6.12	0
65	20～39	46	3	4	2	1	1	1	0	0	4	0	4.05	4.05	0
66	20～39	46	2	3	2	0	1	1	1	0	2	0	4.66	4.66	0
67	20～39	46	2	3	2	0	1	0	0	1	6	8.73	9.25	0.52	0
68	20～39	46	3	4	2	0	1	1	1	1	1	0	10.1	10.1	0
69	20～39	46	2	3	2	0	1	1	1	1	1	0	11	11	0
70	20～39	36	2	3	2	0	1	1	0	0	4	0	2.65	2.65	0
71	20～39	46	2	3	2	0	1	1	1	1	1	0	11.21	11.21	0
72	20～39	46	2	4	2	0	1	1	0	0	4	0	2.15	2.15	0
73	20～39	46	2	3	2	0	1	1	1	0	2	0	5.7	5.7	0
74	20～39	36	2	3	2	0	1	0	0	1	6	10.07	12.17	2.1	0
75	20～39	36	2	3	2	0	1	1	1	0	2	0	5.45	5.45	0
76	20～39	36	2	3	2	0	1	1	0	0	4	0	2.78	2.78	0
77	20～39	36	2	3	2	0	1	1	0	1	3			3.9	0	0/5.7	1.7/7.9
78	20～39	46	2	3	2	0	1	1	0	0	4	0	1.98	1.98	0
79	20～39	46	2	3	2	0	1	1	0	0	4	0	1.65	1.65	0
80	20～39	46	2	3	2	0	1	1	0	0	4	0	2	2	0
81	20～39	36	2	3	2	0	1	1	1	0	2	0	7.62	7.62	0
82	20～39	36	2	3	2	0	1	0	0	1	6	7.64	9.32	1.68	0
83	20～39	36	2	3	2	0	1	1	1	0	2	0	3.87	3.87	0
84	20～39	36	2	4	2	0	1	1	0	0	4	0	1	1	0
85	20～39	46	2	3	2	0	1	1	1	1	1	0	0	0	0
86	20～39	36	3	4	2	1	1	1	1	0	2	0	5.13	5.13	0
87	20～39	36	2	4	2	0	1	1	0	0	4	0	2.24	2.24	0
88	20～39	36	2	3	2	0	1	1	0	0	4	0	2.49	2.49	0
89	20～39	36	2	3	2	0	1	1	0	0	4	0	1.01	1.01	0
90	20～39	46	2	3	2	0	1	1	0	0	4	0	2.34	2.34	0
91	20～39	36	2	3	2	0	1	1	0	0	4	0	2.67	2.67	0
92	20～39	36	2	3	2	0	1	0	1	1	5	3.82	9.45	5.63	0
93	20～39	46	3	4	2	1	1	1	1	1	1	0	12.86	12.86	0
94	20～39	46	2	3	2	0	1	1	1	0	2	0	6.57	6.57	0
95	20～39	36	2	3	2	0	1	1	1	0	2	0	6.54	6.54	0
96	20～39	46	2	3	2	0	1	1	0	1	3			4.34	0	0/7.27	1.77/9.84
97	20～39	36	2	4	2	0	1	1	0	0	4	0	1.3	1.3	0
98	20～39	36	3	4	2	1	1	1	0	0	4	0	2.4	2.4	0
99	20～39	36	2	3	2	0	1	1	0	0	4	0	2.76	2.76	0
100	20～39	36	2	3	2	0	1	0	1	1	5	2.6	6.7	4.1	0
101	20～39	36	2	3	2	0	1	1	0	0	4	0	2.3	2.3	0
102	20～39	36	2	3	2	0	1	1	1	1	1	0	11	11	0
103	20～39	36	2	3	2	0	1	1	1	1	1	0	10.91	10.91	0
104	20～39	46	2	3	2	0	1	1	0	0	4	0	7.78	7.78	0
105	20～39	46	2	3	2	0	1	1	0	0	4	0	3.18	3.18	0
106	20～39	36	2	3	2	0	1	1	0	0	4	0	2.03	2.03	0
107	20～39	46	2	4	2	0	1	1	0	0	4	0	1.54	1.54	0
108	20～39	46	2	3	2	0	1	1	0	0	4	0	2.21	2.21	0
109	20～39	36	2	3	2	0	1	1	0	0	4	0	2.35	2.35	0
110	20～39	36	3	4	2	1	1	1	0	0	4	0	3.1	3.1	0
111	20～39	46	3	4	2	1	1	1	1	0	2	0	5.44	5.44	0
112	20～39	36	2	3	2	0	1	1	0	0	4	0	1.51	1.51	0
113	20～39	46	2	3	2	0	1	1	0	0	4	0	1.76	1.76	0
114	20～39	46	2	3	2	0	1	1	1	1	1	0	11	11	0
115	20～39	46	3	4	2	1	1	1	0	0	4	0	2.25	2.25	0
116	20～39	46	2	3	2	0	1	1	1	0	2	0	6.65	6.65	0
117	20～39	46	2	3	2	0	1	1	0	0	4	0	1.76	1.76	0
118	20～39	46	3	4	2	1	1	0	1	1	5	3.44	12	8.56	0
119	20～39	36	2	3	2	0	1	1	0	0	4	0	1.55	1.55	0
120	20～39	36	2	3	2	0	1	0	1	0	7	4	5	1	0
121	20～39	36	2	3	2	0	1	0	1	1	5	3.5	9.1	5.6	0
122	20～39	36	2	3	2	0	1	1	1	0	2	0	4.87	4.87	0
123	20～39	36	2	3	2	0	1	1	0	0	4	0	3.75	3.75	0
124	20～39	36	2	3	2	0	1	1	0	0	4	0	1.98	1.98	0
125	20～39	36	3	4	2	1	1	1	0	0	4	0	2.8	2.8	0
126	20～39	36	3	4	2	1	1	1	0	0	4	0	2.53	2.53	0
127	20～39	46	2	3	2	0	1	1	0	0	4	0	3.12	3.12	0
128	20～39	46	2	3	2	0	1	1	1	1	1	0	8	8	0
129	20～39	36	2	3	2	0	1	1	0	0	4	0	2.74	2.74	0
130	20～39	36	2	3	2	0	1	1	1	1	1	0	12	12	0
131	20～39	36	2	3	2	0	1	1	1	1	1	0	10	10	0
132	20～39	36	2	3	2	0	1	1	0	0	4	0	3.38	3.38	0
133	20～39	46	2	3	2	0	1	1	0	0	4	0	3	3	0
134	20～39	46	3	4	2	1	1	1	0	0	4	0	3.58	3.58	0
135	20～39	46	2	3	2	0	1	1	0	0	4	0	2.62	2.62	0
136	20～39	46	2	3	2	0	1	0	1	0	7	2.38	6.66	4.28	0
137	20～39	46	2	3	2	0	1	1	0	0	4	1.93	3.12	1.19	0
138	20～39	46	2	3	2	0	1	1	0	0	4	0	2.97	2.97	0
139	20～39	46	2	3	2	0	1	1	0	0	4	0	1.34	1.34	0
140	20～39	46	2	3	2	0	1	1	0	0	4	0	1.98	1.98	0
141	20～39	46	3	4	2	1	1	1	0	0	4	0	3.5	3.5	0
142	20～39	36	2	3	2	0	1	1	0	0	4	0	1.73	1.73	0
143	20～39	36	2	3	2	0	1	1	0	0	4	0	2.48	2.48	0
144	20～39	46	2	3	2	0	1	1	0	0	4	0	2.4	2.4	0
145	20～39	46	2	3	2	0	1	1	0	1	3	0	9.8	9.8	0
146	20～39	46	2	3	2	0	1	1	0	0	4	0	2.14	2.14	0
147	20～39	46	2	3	2	0	1	1	1	1	1	0	10	10	0
148	20～39	46	2	3	2	0	1	1	1	0	2	0	5	5	0
149	20～39	36	2	3	2	0	1	1	0	0	4	0	2.3	2.3	0
150	20～39	36	2	4	2	0	1	1	0	0	4	0	2.1	2.1	0
151	20～39	36	2	3	2	0	1	1	0	1	3			5.83	0	0/8.64	2.51/11.96
152	20～39	46	2	4	2	0	1	1	0	0	4	0	1.6	1.6	0
153	20～39	46	3	4	2	1	1	1	0	0	4	0	2	2	0
154	20～39	36	2	3	2	0	1	1	1	1	1	0	0	0	0
155	20～39	46	2	2	2	0	1	1	0	1	3			4.57	0	0/5.96	2.11/8.42
156	20～39	46	2	4	2	0	1	0	0	1	6	7.45	9.21	1.76	0
157	20～39	36	2	3	2	0	1	1	0	0	4	0	3.67	3.67	0
158	20～39	36	2	3	2	0	1	1	0	0	4	0	2.5	2.5	0
159	20～39	46	2	3	2	0	1	0	1	1	5	8.32	12.82	4.5	0
160	20～39	46	3	2	2	1	1	1	0	0	4	0	3.85	3.85	0
161	20～39	46	3	4	2	1	1	1	1	0	2	0	4.2	4.2	0
162	20～39	36	2	3	2	0	1	1	0	0	4	0	3.27	3.27	0
163	20～39	46	2	3	2	0	1	0	1	1	5	3.14	8.14	5	0
164	20～39	36	2	3	2	0	1	1	1	0	2	0	5	5	0
165	20～39	46	2	3	2	0	1	0	0	1	6	8.48	10.12	1.64	0
166	40～59	36	2	3	2	0	1	1	0	0	4	0	1.32	1.32	0
167	40～59	46	2	3	2	0	1	1	0	0	4	0	1.79	1.79	0
168	40～59	46	2	3	2	0	1	1	0	0	4	0	2.6	2.6	0
169	40～59	36	2	3	2	0	1	1	0	0	4	0	4.19	4.19	0
170	40～59	46	2	3	2	0	1	1	1	0	2	0	6.9	6.9	0
171	40～59	36	2	3	2	0	1	1	1	0	2	0	7.3	7.3	0
172	40～59	36	2	3	2	0	1	1	0	0	4	0	1.3	1.3	0
173	40～59	46	2	3	2	0	1	1	0	1	3			3.98	0	0/8.35	1.43/9.9
174	40～59	46	3	4	2	1	1	1	0	0	4	0	2.84	2.84	0
175	40～59	46	2	3	2	0	1	0	1	0	7	3.64	5.12	1.48	0
176	40～59	36	2	4	2	0	1	1	0	0	4	0	1.22	1.22	0
177	40～59	46	2	4	2	0	1	1	0	0	4	0	2.43	2.43	0
178	40～59	46	3	4	2	1	1	1	0	0	4	0	2.66	2.66	0
179	40～59	36	2	3	2	0	1	1	0	0	4	0	2.2	2.2	0
180	40～59	46	2	3	2	0	1	0	0	1	6	9.63	11.16	1.53	0
181	40～59	36	2	3	2	0	1	1	0	0	4	0	1.68	1.68	0
182	40～59	46	2	3	2	0	1	1	1	0	2	0	4.3	4.3	0
183	40～59	36	2	3	2	0	1	1	0	0	4	0	4.16	4.16	0
184	40～59	46	2	3	2	0	1	1	0	0	4	0	2.43	2.43	0
185	40～59	46	3	4	2	1	1	1	0	0	4	0	2.71	2.71	0
186	40～59	46	2	3	2	0	1	0	0	1	6	6.58	9.73	3.15	0
187	40～59	46	2	3	2	0	1	1	0	0	4	0	2.05	2.05	0
188	40～59	36	2	3	2	0	1	1	0	0	4	0	2.51	2.51	0
189	40～59	36	2	3	2	0	1	1	1	0	2	0	7	7	0
190	40～59	46	2	4	2	0	1	1	0	0	4	0	1.52	1.52	0
191	40～59	36	2	3	2	0	1	1	1	1	1	0	13.87	13.87	0
192	40～59	46	2	3	2	0	1	1	1	1	1	0	13.7	13.7	0
193	40～59	36	2	3	2	0	1	1	1	1	1	0	9.3	9.3	0
194	40～59	36	2	3	2	0	1	1	0	0	4	0	2.65	2.65	0
195	40～59	46	3	4	2	1	1	1	1	1	1	0	11.2	11.2	0
196	40～59	36	2	4	2	0	1	1	0	0	4	0	1.52	1.52	0
197	40～59	46	2	3	2	0	1	0	1	1	5	5.43	14	8.57	0
198	40～59	36	2	3	2	0	1	1	0	0	4	0	2.33	2.33	0
199	40～59	36	2	3	2	0	1	0	1	1	5	4.28	13	8.72	0
200	40～59	46	3	4	2	0	1	1	1	1	1	0	9.7	9.7	0
201	40～59	46	2	3	2	0	1	1	0	0	4	0	3.57	3.57	0
202	40～59	36	2	3	2	0	1	1	0	0	4	0	2.03	2.03	0
203	40～59	46	3	4	2	1	1	1	1	0	2	0	7.71	7.71	0
204	40～59	46	2	3	2	0	1	0	1	1	5	4.1	7.9	3.8	0
205	40～59	46	2	3	2	0	1	0	1	0	7	4.53	6.19	1.66	0
206	40～59	46	2	3	2	0	1	1	0	0	4	0	2.6	2.6	0
207	40～59	46	3	4	2	1	1	1	0	0	4	0	1.43	1.43	0
208	40～59	46	2	3	2	0	1	1	0	0	4	0	4.39	4.39	0
209	40～59	36	2	2	2	0	1	1	1	1	1	0	10.2	10.2
210	40～59	46	2	4	2	0	0	0	0	0	0	0	0	0
211	40～59	36	2	3	2	0	0	0	0	0	0	0	0	0
212	40～59	46	3	4	2	1	0	0	0	0	0	0	0	0
213	40～59	46	2	3	2	0	0	0	0	0	0	0	0	0
214	40～59	36	2	4	2	0	0	0	0	0	0	0	0	0
215	40～59	46	3	4	2	1	0	0	0	0	0	0	0	0
216	40～59	46	2	4	2	0	0	0	0	0	0	0	0	0
217	40～59	46	3	4	2	1	0	0	0	0	0	0	0	0
218	40～59	36	2	3	2	0	0	0	0	0	0	0	0	0
219	40～59	36	2	3	2	0	0	0	0	0	0	0	0	0
220	40～59	46	3	4	2	1	0	0	0	0	0	0	0	0
221	40～59	46	2	3	2	0	0	0	0	0	0	0	0	0
222	40～59	36	2	3	2	0	0	0	0	0	0	0	0	0
223	40～59	46	3	4	2	1	0	0	0	0	0	0	0	0
224	40～59	36	3	4	2	1	0	0	0	0	0	0	0	0
225	40～59	36	3	4	2	1	0	0	0	0	0	0	0	0
226	40～59	46	2	4	2	0	0	0	0	0	0	0	0	0
227	40～59	36	3	4	2	1	0	0	0	0	0	0	0	0
228	40～59	46	2	3	2	0	0	0	0	0	0	0	0	0
229	40～59	46	3	4	2	1	0	0	0	0	0	0	0	0
230	40～59	36	2	4	2	0	0	0	0	0	0	0	0	0
231	40～59	36	3	4	2	1	0	0	0	0	0	0	0	0
232	40～59	46	2	3	2	0	0	0	0	0	0	0	0	0
233	40～59	46	2	4	2	0	0	0	0	0	0	0	0	0
234	40～59	46	3	4	2	1	0	0	0	0	0	0	0	0
235	40～59	46	3	4	2	1	0	0	0	0	0	0	0	0
236	40～59	46	2	3	2	0	0	0	0	0	0	0	0	0
237	40～59	46	3	4	2	1	0	0	0	0	0	0	0	0
238	40～59	46	2	3	2	0	0	0	0	0	0	0	0	0
239	40～59	46	2	3	2	0	0	0	0	0	0	0	0	0
240	40～59	36	2	3	2	0	0	0	0	0	0	0	0	0
241	40～59	46	3	4	2	1	0	0	0	0	0	0	0	0
242	40～59	46	2	4	2	0	0	0	0	0	0	0	0	0
243	40～59	46	2	3	2	0	0	0	0	0	0	0	0	0
244	40～59	36	2	3	2	0	0	0	0	0	0	0	0	0
245	40～59	46	3	4	2	1	0	0	0	0	0	0	0	0
246	40～59	46	2	3	2	0	0	0	0	0	0	0	0	0
247	40～59	36	2	3	2	0	0	0	0	0	0	0	0	0
248	40～59	46	3	4	2	1	0	0	0	0	0	0	0	0
249	40～59	36	2	4	2	0	0	0	0	0	0	0	0	0
250	40～59	36	2	4	2	0	0	0	0	0	0	0	0	0
251	40～59	46	2	3	2	0	0	0	0	0	0	0	0	0
252	40～59	46	2	3	2	0	0	0	0	0	0	0	0	0
253	40～59	46	2	3	2	0	0	0	0	0	0	0	0	0
254	40～59	46	3	4	2	1	0	0	0	0	0	0	0	0
255	40～59	46	3	4	2	1	0	0	0	0	0	0	0	0
256	40～59	46	2	3	2	0	0	0	0	0	0	0	0	0
257	40～59	36	2	4	2	0	0	0	0	0	0	0	0	0
258	40～59	46	2	3	2	0	0	0	0	0	0	0	0	0
259	40～59	46	3	4	2	1	0	0	0	0	0	0	0	0
260	40～59	36	2	4	2	0	0	0	0	0	0	0	0	0
261	40～59	36	2	3	2	0	0	0	0	0	0	0	0	0
262	40～59	46	2	3	2	0	0	0	0	0	0	0	0	0
263	40～59	36	2	4	2	0	0	0	0	0	0	0	0	0
264	40～59	36	3	4	2	1	0	0	0	0	0	0	0	0
265	40～59	36	2	4	2	0	0	0	0	0	0	0	0	0
266	40～59	46	3	4	2	1	0	0	0	0	0	0	0	0
267	40～59	36	3	4	2	1	0	0	0	0	0	0	0	0
268	40～59	36	3	4	2	1	0	0	0	0	0	0	0	0
269	40～59	46	2	3	2	0	0	0	0	0	0	0	0	0
270	40～59	46	2	3	2	0	0	0	0	0	0	0	0	0
271	40～59	46	2	3	2	0	0	0	0	0	0	0	0	0
272	40～59	46	2	3	2	0	0	0	0	0	0	0	0	0
273	40～59	36	2	3	2	0	0	0	0	0	0	0	0	0
274	40～59	46	2	3	2	0	0	0	0	0	0	0	0	0
275	40～59	36	2	3	2	0	0	0	0	0	0	0	0	0
276	40～59	46	2	4	2	0	0	0	0	0	0	0	0	0
277	40～59	36	2	4	2	0	0	0	0	0	0	0	0	0
278	40～59	36	2	3	2	0	0	0	0	0	0	0	0	0
279	40～59	36	2	4	2	0	0	0	0	0	0	0	0	0
280	40～59	46	2	3	2	0	0	0	0	0	0	0	0	0
281	40～59	36	3	4	2	1	0	0	0	0	0	0	0	0
282	40～59	36	2	4	2	0	0	0	0	0	0	0	0	0
283	40～59	36	2	4	2	0	0	0	0	0	0	0	0	0
284	40～59	36	2	3	2	0	0	0	0	0	0	0	0	0
285	40～59	46	2	3	2	0	0	0	0	0	0	0	0	0
286	40～59	36	2	3	2	0	0	0	0	0	0	0	0	0
287	40～59	36	2	3	2	0	0	0	0	0	0	0	0	0
288	40～59	46	3	4	2	1	0	0	0	0	0	0	0	0
289	40～59	36	2	3	2	0	0	0	0	0	0	0	0	0
290	40～59	36	2	4	2	0	0	0	0	0	0	0	0	0
291	40～59	36	2	4	2	0	0	0	0	0	0	0	0	0
292	40～59	36	2	3	2	0	0	0	0	0	0	0	0	0
293	40～59	46	2	3	2	0	0	0	0	0	0	0	0	0
294	40～59	46	2	3	2	0	0	0	0	0	0	0	0	0
295	40～59	46	2	4	2	0	0	0	0	0	0	0	0	0
296	40～59	36	2	3	2	0	0	0	0	0	0	0	0	0
297	40～59	46	3	4	2	1	0	0	0	0	0	0	0	0
298	40～59	46	3	4	2	1	0	0	0	0	0	0	0	0
299	40～59	36	2	4	2	0	0	0	0	0	0	0	0	0
300	40～59	46	2	3	2	0	0	0	0	0	0	0	0	0
301	40～59	36	3	4	2	1	0	0	0	0	0	0	0	0
302	40～59	46	3	4	2	1	0	0	0	0	0	0	0	0
303	40～59	46	3	4	2	1	0	0	0	0	0	0	0	0
304	40～59	46	2	3	2	0	0	0	0	0	0	0	0	0
305	40～59	36	2	4	2	0	0	0	0	0	0	0	0	0
306	40～59	46	2	3	2	0	0	0	0	0	0	0	0	0
307	40～59	46	2	3	2	0	0	0	0	0	0	0	0	0
308	40～59	36	3	4	2	1	0	0	0	0	0	0	0	0
309	60～	46	2	3	2	0	0	0	0	0	0	0	0	0
310	60～	36	2	3	2	0	0	0	0	0	0	0	0	0
311	60～	46	2	3	2	0	0	0	0	0	0	0	0	0
312	60～	46	2	3	2	0	0	0	0	0	0	0	0	0
313	60～	46	2	3	2	0	0	0	0	0	0	0	0	0
314	60～	36	2	3	2	0	0	0	0	0	0	0	0	0
315	60～	36	2	3	2	0	0	0	0	0	0	0	0	0
316	60～	36	2	3	2	0	0	0	0	0	0	0	0	0
317	60～	46	2	3	2	0	0	0	0	0	0	0	0	0
318	60～	36	2	3	2	0	0	0	0	0	0	0	0	0
319	60～	36	2	3	2	0	0	0	0	0	0	0	0	0
320	60～	46	2	3	2	0	0	0	0	0	0	0	0	0
321	60～	36	2	3	2	0	0	0	0	0	0	0	0	0
322	60～	46	2	3	2	0	0	0	0	0	0	0	0	0
323	60～	36	2	3	2	0	0	0	0	0	0	0	0	0
324	60～	36	2	4	2	0	0	0	0	0	0	0	0	0
325	60～	46	2	3	2	0	0	0	0	0	0	0	0	0
326	60～	46	3	4	2	1	0	0	0	0	0	0	0	0
327	60～	36	2	3	2	0	0	0	0	0	0	0	0	0
328	60～	46	2	4	2	0	0	0	0	0	0	0	0	0
329	60～	46	2	3	2	0	0	0	0	0	0	0	0	0
330	60～	36	2	3	2	0	0	0	0	0	0	0	0	0
331	60～	46	2	3	2	0	0	0	0	0	0	0	0	0
332	60～	46	2	3	2	0	0	0	0	0	0	0	0	0
333	60～	46	2	3	2	0	0	0	0	0	0	0	0	0
334	60～	46	3	4	2	1	0	0	0	0	0	0	0	0
335	60～	46	3	4	2	1	0	0	0	0	0	0	0	0
336	60～	46	3	4	2	1	0	0	0	0	0	0	0	0
337	60～	46	3	4	2	1	0	0	0	0	0	0	0	0
338	60～	36	2	3	2	0	0	0	0	0	0	0	0	0
339	60～	46	3	4	2	1	0	0	0	0	0	0	0	0
340	60～	46	2	3	2	0	0	0	0	0	0	0	0	0
341	60～	46	2	3	2	0	0	0	0	0	0	0	0	0
342	60～	46	2	3	2	0	0	0	0	0	0	0	0	0
343	60～	36	3	4	2	1	0	0	0	0	0	0	0	0
344	60～	36	2	4	2	0	0	0	0	0	0	0	0	0
345	60～	36	2	3	2	0	0	0	0	0	0	0	0	0
346	60～	46	2	4	2	0	0	0	0	0	0	0	0	0
347	60～	36	3	4	2	1	0	0	0	0	0	0	0	0
348	60～	46	2	3	2	0	0	0	0	0	0	0	0	0
349	60～	46	3	4	2	1	0	0	0	0	0	0	0	0
350	60～	36	2	3	2	0	0	0	0	0	0	0	0	0
351	60～	46	2	3	2	0	0	0	0	0	0	0	0	0
352	60～	36	3	4	2	1	0	0	0	0	0	0	0	0
353	60～	36	3	4	2	1	0	0	0	0	0	0	0	0
354	60～	46	3	4	2	1	0	0	0	0	0	0	0	0
355	60～	46	2	3	2	0	0	0	0	0	0	0	0	0
356	60～	36	2	3	2	0	0	0	0	0	0	0	0	0
357	60～	46	2	3	2	0	0	0	0	0	0	0	0	0
